# Supplementary material for: Dose–response relationship between active smoking and lung cancer mortality/prevalence in the Chinese population: a meta-analysis
Source: BMC Public Health. 2023 Apr 24;23:747. doi: 10.1186/s12889-023-15529-7 (PMC10124028; doi:10.1186/s12889-023-15529-7)
Supplement: Supplementary file 1 — Additional file 1. [file 12889_2023_15529_MOESM1_ESM.xlsx]

## Sheet: pack-year
status	gender	PY	PY1.2	RR	LL	UL		PY: pack-year
		0	0	1	1	1		RR: relative risk
ever	male	10	10	1.587	1.146	2.198		LL: low limit
ever	male	29.5	29.5	4.117	3.07	5.52		UL: upper limit
ever	male	49.5	48	10.276	7.794	13.548
ever	male	10	10	1.84	1.24	3.26
ever	male	29.5	29.5	3.34	2.72	5.6
ever	male	49.5	48	5.36	3.6	7.93
ever	male	29.5	29.5	5.13	2.73	9.65
ever	male	49.5	48	6.39	3.56	11.5
ever	male	10	10	1.501	1.103	2.042
ever	male	29.5	29.5	3.305	2.513	4.346
ever	male	49.5	48	10.114	7.754	13.192
ever	female	12.5	12.5	1.83	0.92	3.64
ever	female	37.5	30	3.72	1.63	8.46
ever	female	12.5	12.5	2.003	0.997	4.024
ever	female	37.5	30	3.99	1.77	8.96
ever	female	10	10	1.93	1.7	3.02
ever	female	29.5	29.5	3.57	2.45	5.11
ever	female	49.5	48	5.55	3.21	7.22
ever	female	7.5	7.5	1.3	1	1.7
ever	female	17.5	17.5	2.6	1.9	3.5
ever	female	22.5	24	3.2	2.4	4.3
ever	female	22.5	18	1.8	0.9	3.6
ever	female	52.5	42	3.3	1.8	6.2
ever	female	67.5	48	5.7	2.9	11.5
ever	both	10	10	1.91	1.49	2.44
ever	both	29.5	29.5	3.45	2.67	4.46
ever	both	49.5	48	5.45	4.11	7.23
ever	both	10.5	10.5	1.86	1.56	2.21
ever	both	30	30	2.44	2.1	2.84
ever	both	49.5	48	4.43	3.83	5.12
ever	both	15	15	1.6	1.32	1.94
ever	both	45	36	3.68	3.08	4.4
ever	both	29.5	29.5	3.4	1.77	6.5
ever	both	49.5	48	4.76	2.41	9.4
current	both	17.5	17.5	2.44	0.98	6.06
current	both	52.5	42	5.34	2.33	12.21

## Sheet: quit-year
status	gender	QY	RR	LL	UL		QY: quit-year
former	male	12	1.1	0.5	2.2		RR: relative risk
former	female	12	2.2	1	4.6		LL: low limit
former	male	7	3.1	1.7	5.9		UL: upper limit
former	female	7	3.9	1.5	9.9
former	male	2.5	6.9	4.4	10.8
former	female	2.5	7.2	3.4	15.1
former	both	7.5	1.78	0.6	5.29
former	both	2.5	3.89	1.33	11.4
